# Supplementary material for: Evidence for a consistent use of external cues by marine fish larvae for orientation
Source: Commun Biol. 2022 Dec 2;5:1307. doi: 10.1038/s42003-022-04137-7 (PMC9718780; doi:10.1038/s42003-022-04137-7)
Supplement: Supplementary file 3 — Supplementary Data 1 [file 42003_2022_4137_MOESM3_ESM.csv]

Station	Fish #	spp ID	Obs #	Time	Bearing
Watsons Bay	95-12-01-01	Cae-1	1	8:36:00	330
Watsons Bay	95-12-01-01	Cae-1	2	8:36:30	320
Watsons Bay	95-12-01-01	Cae-1	3	8:37:00	320
Watsons Bay	95-12-01-01	Cae-1	4	8:37:30	350
Watsons Bay	95-12-01-01	Cae-1	5	8:38:00	300
Watsons Bay	95-12-01-01	Cae-1	6	8:38:30	330
Watsons Bay	95-12-01-01	Cae-1	7	8:39:00	290
Watsons Bay	95-12-01-01	Cae-1	8	8:39:30	330
Watsons Bay	95-12-01-01	Cae-1	9	8:40:00	350
Watsons Bay	95-12-01-01	Cae-1	10	8:40:30	320
Watsons Bay	95-12-01-01	Cae-1	11	8:41:00	310
Windward	99-02-08-03	Cae-1	1	9:22:00	40
Windward	99-02-08-03	Cae-1	2	9:22:30	30
Windward	99-02-08-03	Cae-1	3	9:23:00	40
Watsons Bay	01-01-24-01	Cae-1	1	9:25:00	10
Watsons Bay	01-01-24-01	Cae-1	2	9:25:30	0
Watsons Bay	01-01-24-01	Cae-1	3	9:26:00	330
Watsons Bay	01-01-24-01	Cae-1	4	9:26:30	340
Watsons Bay	01-01-24-01	Cae-1	5	9:27:00	300
Watsons Bay	01-01-24-01	Cae-1	6	9:27:30	300
Watsons Bay	01-01-24-01	Cae-1	7	9:28:00	310
Watsons Bay	01-01-24-01	Cae-1	8	9:28:30	300
Watsons Bay	01-01-24-01	Cae-1	9	9:29:00	320
Watsons Bay	01-01-24-01	Cae-1	10	9:29:30	300
Watsons Bay	01-01-24-01	Cae-1	11	9:30:00	300
Watsons Bay	01-01-24-01	Cae-1	12	9:30:30	320
Watsons Bay	01-01-24-01	Cae-1	13	9:31:00	330
Watsons Bay	01-01-24-01	Cae-1	14	9:31:30	310
Watsons Bay	01-01-24-01	Cae-1	15	9:32:00	330
Watsons Bay	01-01-24-01	Cae-1	16	9:32:30	320
Watsons Bay	01-01-24-01	Cae-1	17	9:33:00	290
Watsons Bay	01-01-24-01	Cae-1	18	9:33:30	330
Watsons Bay	01-01-24-01	Cae-1	19	9:34:00	310
Watsons Bay	01-01-24-01	Cae-1	20	9:34:30	310
Watsons Bay	01-01-24-01	Cae-1	21	9:35:00	300
Watsons Bay	01-01-24-02	Cae-1	1	9:39:00	60
Watsons Bay	01-01-24-02	Cae-1	2	9:39:30	40
Watsons Bay	01-01-24-02	Cae-1	3	9:40:00	20
Watsons Bay	01-01-24-02	Cae-1	4	9:40:30	350
Watsons Bay	01-01-24-02	Cae-1	5	9:41:00	340
Watsons Bay	01-01-24-02	Cae-1	6	9:41:30	350
Watsons Bay	01-01-24-02	Cae-1	7	9:42:00	10
Watsons Bay	01-01-24-02	Cae-1	8	9:42:30	350
Watsons Bay	01-01-24-02	Cae-1	9	9:43:00	340
Watsons Bay	01-01-24-02	Cae-1	10	9:43:30	340
Watsons Bay	01-01-24-02	Cae-1	11	9:44:00	330
Watsons Bay	01-01-24-02	Cae-1	12	9:44:30	340
Watsons Bay	01-01-24-02	Cae-1	13	9:45:00	330
Watsons Bay	01-01-24-02	Cae-1	14	9:45:30	0
Watsons Bay	01-01-24-02	Cae-1	15	9:46:00	310
Watsons Bay	01-01-24-02	Cae-1	16	9:46:30	340
Watsons Bay	01-01-24-02	Cae-1	17	9:47:00	320
Watsons Bay	01-01-24-02	Cae-1	18	9:47:30	330
Watsons Bay	01-01-24-02	Cae-1	19	9:48:00	320
Watsons Bay	01-01-24-02	Cae-1	20	9:48:30	340
Watsons Bay	01-01-24-02	Cae-1	21	9:49:00	320
Watsons Bay	01-01-24-03	Cae-1	1	9:54:00	190
Watsons Bay	01-01-24-03	Cae-1	2	9:54:30	210
Watsons Bay	01-01-24-03	Cae-1	3	9:55:00	190
Watsons Bay	01-01-24-03	Cae-1	4	9:55:30	190
Watsons Bay	01-01-24-03	Cae-1	5	9:56:00	210
Watsons Bay	01-01-24-03	Cae-1	6	9:56:30	210
Watsons Bay	01-01-24-03	Cae-1	7	9:57:00	200
Watsons Bay	01-01-24-03	Cae-1	8	9:57:30	180
Watsons Bay	01-01-24-03	Cae-1	9	9:58:00	180
Watsons Bay	01-01-24-03	Cae-1	10	9:58:30	170
Watsons Bay	01-01-24-03	Cae-1	11	9:59:00	190
Watsons Bay	01-01-24-03	Cae-1	12	9:59:30	210
Watsons Bay	01-01-24-03	Cae-1	13	10:00:00	200
Watsons Bay	01-01-24-03	Cae-1	14	10:00:30	190
Watsons Bay	01-01-24-03	Cae-1	15	10:01:00	210
Watsons Bay	01-01-24-03	Cae-1	16	10:01:30	190
Watsons Bay	01-01-24-03	Cae-1	17	10:02:00	190
Watsons Bay	01-01-24-03	Cae-1	18	10:02:30	210
Watsons Bay	01-01-24-03	Cae-1	19	10:03:00	200
Watsons Bay	01-01-24-03	Cae-1	20	10:03:30	210
Watsons Bay	01-01-24-03	Cae-1	21	10:04:00	180
Watsons Bay	01-01-24-04	Cae-1	1	10:36:00	30
Watsons Bay	01-01-24-04	Cae-1	2	10:36:30	90
Watsons Bay	01-01-24-04	Cae-1	3	10:37:00	70
Watsons Bay	01-01-24-04	Cae-1	4	10:37:30	135
Watsons Bay	01-01-24-04	Cae-1	5	10:38:00	125
Watsons Bay	01-01-24-04	Cae-1	6	10:38:30	95
Watsons Bay	01-01-24-04	Cae-1	7	10:39:00	115
Watsons Bay	01-01-24-04	Cae-1	8	10:39:30	130
Watsons Bay	01-01-24-04	Cae-1	9	10:40:00	120
Watsons Bay	01-01-24-04	Cae-1	10	10:40:30	120
Watsons Bay	01-01-24-04	Cae-1	11	10:41:00	95
Watsons Bay	01-01-24-04	Cae-1	12	10:41:30	90
Watsons Bay	01-01-24-04	Cae-1	13	10:42:00	90
Watsons Bay	01-01-24-04	Cae-1	14	10:42:30	75
Watsons Bay	01-01-24-04	Cae-1	15	10:43:00	60
Watsons Bay	01-01-24-04	Cae-1	16	10:43:30	50
Watsons Bay	01-01-24-04	Cae-1	17	10:44:00	30
Watsons Bay	01-01-24-04	Cae-1	18	10:44:30	25
Watsons Bay	01-01-24-04	Cae-1	19	10:45:00	5
Watsons Bay	01-01-24-04	Cae-1	20	10:45:30	0
Watsons Bay	01-01-24-04	Cae-1	21	10:46:00	5
Watsons Bay	01-01-24-05	Cae-1	1	10:56:00	20
Watsons Bay	01-01-24-05	Cae-1	2	10:56:30	50
Watsons Bay	01-01-24-05	Cae-1	3	10:57:00	80
Watsons Bay	01-01-24-05	Cae-1	4	10:57:30	60
Watsons Bay	01-01-24-05	Cae-1	5	10:58:00	20
Watsons Bay	01-01-24-05	Cae-1	6	10:58:30	5
Watsons Bay	01-01-24-05	Cae-1	7	10:59:00	25
Watsons Bay	01-01-24-05	Cae-1	8	10:59:30	345
Watsons Bay	01-01-24-05	Cae-1	9	11:00:00	340
Watsons Bay	01-01-24-05	Cae-1	10	11:00:30	320
Watsons Bay	01-01-24-05	Cae-1	11	11:01:00	5
Watsons Bay	01-01-24-05	Cae-1	12	11:01:30	300
Watsons Bay	01-01-24-05	Cae-1	13	11:02:00	320
Watsons Bay	01-01-24-05	Cae-1	14	11:02:30	330
Watsons Bay	01-01-24-05	Cae-1	15	11:03:00	20
Watsons Bay	01-01-24-05	Cae-1	16	11:03:30	25
Watsons Bay	01-01-24-05	Cae-1	17	11:04:00	0
Watsons Bay	01-01-24-05	Cae-1	18	11:04:30	355
Watsons Bay	01-01-24-05	Cae-1	19	11:05:00	340
Watsons Bay	01-01-24-05	Cae-1	20	11:05:30	335
Watsons Bay	01-01-24-05	Cae-1	21	11:06:00	350
Watsons Bay	01-01-24-06	Cae-1	1	11:24:00	45
Watsons Bay	01-01-24-06	Cae-1	2	11:24:30	60
Watsons Bay	01-01-24-06	Cae-1	3	11:25:00	60
Watsons Bay	01-01-24-06	Cae-1	4	11:25:30	60
Watsons Bay	01-01-24-06	Cae-1	5	11:26:00	60
Watsons Bay	01-01-24-06	Cae-1	6	11:26:30	70
Watsons Bay	01-01-24-06	Cae-1	7	11:27:00	85
Watsons Bay	01-01-24-06	Cae-1	8	11:27:30	75
Watsons Bay	01-01-24-06	Cae-1	9	11:28:00	60
Watsons Bay	01-01-24-06	Cae-1	10	11:28:30	55
Watsons Bay	01-01-24-06	Cae-1	11	11:29:00	40
Watsons Bay	01-01-24-06	Cae-1	12	11:29:30	60
Watsons Bay	01-01-24-06	Cae-1	13	11:30:00	45
Watsons Bay	01-01-24-06	Cae-1	14	11:30:30	30
Watsons Bay	01-01-24-06	Cae-1	15	11:31:00	60
Watsons Bay	01-01-24-06	Cae-1	16	11:31:30	55
Watsons Bay	01-01-24-06	Cae-1	17	11:32:00	60
Watsons Bay	01-01-24-06	Cae-1	18	11:32:30	70
Watsons Bay	01-01-24-06	Cae-1	19	11:33:00	50
Watsons Bay	01-01-24-06	Cae-1	20	11:33:30	40
Watsons Bay	01-01-24-06	Cae-1	21	11:34:00	20
Watsons Bay	01-01-24-07	Cae-1	1	11:45:00	100
Watsons Bay	01-01-24-07	Cae-1	2	11:45:30	80
Watsons Bay	01-01-24-07	Cae-1	3	11:46:00	50
Watsons Bay	01-01-24-07	Cae-1	4	11:46:30	50
Watsons Bay	01-01-24-07	Cae-1	5	11:47:00	35
Watsons Bay	01-01-24-07	Cae-1	6	11:47:30	30
Watsons Bay	01-01-24-07	Cae-1	7	11:48:00	30
Watsons Bay	01-01-24-07	Cae-1	8	11:48:30	35
Watsons Bay	01-01-24-07	Cae-1	9	11:49:00	30
Watsons Bay	01-01-24-07	Cae-1	10	11:49:30	50
Watsons Bay	01-01-24-07	Cae-1	11	11:50:00	40
Watsons Bay	01-01-24-07	Cae-1	12	11:50:30	40
Watsons Bay	01-01-24-07	Cae-1	13	11:51:00	35
Watsons Bay	01-01-24-07	Cae-1	14	11:51:30	35
Watsons Bay	01-01-24-07	Cae-1	15	11:52:00	25
Watsons Bay	01-01-24-07	Cae-1	16	11:52:30	35
Watsons Bay	01-01-24-07	Cae-1	17	11:53:00	50
Watsons Bay	01-01-24-07	Cae-1	18	11:53:30	60
Watsons Bay	01-01-24-07	Cae-1	19	11:54:00	55
Watsons Bay	01-01-24-07	Cae-1	20	11:54:30	80
Watsons Bay	01-01-24-07	Cae-1	21	11:55:00	75
Watsons Bay	01-01-25-01	Cae-1	1	9:37:00	300
Watsons Bay	01-01-25-01	Cae-1	2	9:37:30	320
Watsons Bay	01-01-25-01	Cae-1	3	9:38:00	330
Watsons Bay	01-01-25-01	Cae-1	4	9:38:30	0
Watsons Bay	01-01-25-01	Cae-1	5	9:39:00	330
Watsons Bay	01-01-25-01	Cae-1	6	9:39:30	300
Watsons Bay	01-01-25-01	Cae-1	7	9:40:00	290
Watsons Bay	01-01-25-01	Cae-1	8	9:40:30	280
Watsons Bay	01-01-25-01	Cae-1	9	9:41:00	260
Watsons Bay	01-01-25-01	Cae-1	10	9:41:30	240
Watsons Bay	01-01-25-01	Cae-1	11	9:42:00	270
Watsons Bay	01-01-25-01	Cae-1	12	9:42:30	260
Watsons Bay	01-01-25-01	Cae-1	13	9:43:00	270
Watsons Bay	01-01-25-01	Cae-1	14	9:43:30	250
Watsons Bay	01-01-25-01	Cae-1	15	9:44:00	250
Watsons Bay	01-01-25-01	Cae-1	16	9:44:30	240
Watsons Bay	01-01-25-01	Cae-1	17	9:45:00	250
Watsons Bay	01-01-25-01	Cae-1	18	9:45:30	270
Watsons Bay	01-01-25-01	Cae-1	19	9:46:00	250
Watsons Bay	01-01-25-01	Cae-1	20	9:46:30	270
Watsons Bay	01-01-25-01	Cae-1	21	9:47:00	250
Watsons Bay	01-01-25-02	Cae-1	1	9:57:00	120
Watsons Bay	01-01-25-02	Cae-1	2	9:57:30	150
Watsons Bay	01-01-25-02	Cae-1	3	9:58:00	180
Watsons Bay	01-01-25-02	Cae-1	4	9:58:30	270
Watsons Bay	01-01-25-02	Cae-1	5	9:59:00	300
Watsons Bay	01-01-25-02	Cae-1	6	9:59:30	270
Watsons Bay	01-01-25-02	Cae-1	7	10:00:00	280
Watsons Bay	01-01-25-02	Cae-1	8	10:00:30	250
Watsons Bay	01-01-25-02	Cae-1	9	10:01:00	280
Watsons Bay	01-01-25-02	Cae-1	10	10:01:30	290
Watsons Bay	01-01-25-02	Cae-1	11	10:02:00	280
Watsons Bay	01-01-25-02	Cae-1	12	10:02:30	280
Watsons Bay	01-01-25-02	Cae-1	13	10:03:00	290
Watsons Bay	01-01-25-02	Cae-1	14	10:03:30	300
Watsons Bay	01-01-25-02	Cae-1	15	10:04:00	260
Watsons Bay	01-01-25-02	Cae-1	16	10:04:30	280
Watsons Bay	01-01-25-02	Cae-1	17	10:05:00	270
Watsons Bay	01-01-25-02	Cae-1	18	10:05:30	250
Watsons Bay	01-01-25-02	Cae-1	19	10:06:00	260
Watsons Bay	01-01-25-02	Cae-1	20	10:06:30	240
Watsons Bay	01-01-25-02	Cae-1	21	10:07:00	200
Watsons Bay	01-01-25-03	Cae-1	1	10:32:00	260
Watsons Bay	01-01-25-03	Cae-1	2	10:32:30	300
Watsons Bay	01-01-25-03	Cae-1	3	10:33:00	270
Watsons Bay	01-01-25-03	Cae-1	4	10:33:30	300
Watsons Bay	01-01-25-03	Cae-1	5	10:34:00	300
Watsons Bay	01-01-25-03	Cae-1	6	10:34:30	290
Watsons Bay	01-01-25-03	Cae-1	7	10:35:00	280
Watsons Bay	01-01-25-03	Cae-1	8	10:35:30	290
Watsons Bay	01-01-25-03	Cae-1	9	10:36:00	260
Watsons Bay	01-01-25-03	Cae-1	10	10:36:30	270
Watsons Bay	01-01-25-03	Cae-1	11	10:37:00	280
Watsons Bay	01-01-25-03	Cae-1	12	10:37:30	290
Watsons Bay	01-01-25-03	Cae-1	13	10:38:00	290
Watsons Bay	01-01-25-03	Cae-1	14	10:38:30	280
Watsons Bay	01-01-25-03	Cae-1	15	10:39:00	280
Watsons Bay	01-01-25-03	Cae-1	16	10:39:30	270
Watsons Bay	01-01-25-03	Cae-1	17	10:40:00	280
Watsons Bay	01-01-25-03	Cae-1	18	10:40:30	270
Watsons Bay	01-01-25-03	Cae-1	19	10:41:00	290
Watsons Bay	01-01-25-03	Cae-1	20	10:41:30	300
Watsons Bay	01-01-25-03	Cae-1	21	10:42:00	280
