# Supplementary material for: Evidence for a consistent use of external cues by marine fish larvae for orientation
Source: Commun Biol. 2022 Dec 2;5:1307. doi: 10.1038/s42003-022-04137-7 (PMC9718780; doi:10.1038/s42003-022-04137-7)
Supplement: Supplementary file 4 — Supplementary Code 1 [file 42003_2022_4137_MOESM4_ESM.txt]

#Script for Communication biology  manuscript: 
# Marine fish larvae consistently use external cues for orientation 
# Igal Berenshtein, Robin Faillettaz, Jean-Oliver Irisson, Moshe Kiflawi, Ulrike E. Siebeckg, Jeffery M. Leis, Claire B. Paris
  
#######section 1: compute the CRW null for the CRW-VM method 
rm(list=ls())#clears the workspace
graphics.off()#closes figures
# setwd('/path/to/working/directory/')
setwd('C:/Users/ixb260/Downloads/')

#install the following libraries if not installed:


library("circular")
library("reshape2")
library("akima")

###computing the expected by CRW
#this code should be run based on the number of observations per trial (Nobs=21, 80, 180, 300), here we run only Nobs=300

kappMax=400 # maximal kappa value (von misses distribution concentration parameter) 
nStep=21 # number of observations per trial (Nobs=21, 80, 180, 300)
nRep=1000 # number of permutations
Rvec_traj=matrix(0,nrow=nRep,ncol =kappMax) # matrix for bearings R values of simulated trajectories
Rvec_ta=matrix(0,nrow=nRep,ncol =kappMax)# matrix for R values of "angle changes" (turning angles) for simulated trajectories
kappaEstHeading=matrix(0,nrow=nRep,ncol =kappMax)# matrix for von-Mises estimated kappa of bearings
kappaTA=matrix(0,nrow=nRep,ncol =kappMax)# matrix for von-Mises estimated kappa of turning angles


# This may take a few minuets to run
for (j in 1:nRep){
  for (i in 1:kappMax){
    KAPPA=(i-1)
    ta=rvonmises(nStep, 0, KAPPA) # create virtual turning angles
    startheading = runif(1, min=0, max=(2*pi))			# initial heading (0, 2pi)
    headingsSwim <- cumsum(c(startheading, ta[-1]))%%(2*pi) # compute successive headings 
    Rvec_traj[j,i]=as.numeric(rho.circular(headingsSwim))#compute R of virtual bearings
    Rvec_ta[j,i]=as.numeric(rho.circular(ta))#compute R of virtual turning angles
    z<-mle.vonmises(headingsSwim)#compute von-Mises kappa parameter of virtual bearings
    kappaEstHeading[j,i]=z$kappa
    kappaTA[j,i]=KAPPA#record VM turning angles kappa
  }
  print(j)
}

Data_21_step<-list(Rvec_ta,Rvec_traj,kappaEstHeading,kappaTA)#save all this data into a single list variable
save(Data_21_step,file = "Data_Nobs_21_step.RData")#save so that this code will not need to be run over and over again
############################

load("Data_Nobs_21_step.RData") #load the data saved above

### define data frame that records orientation statistics per individual larva
SuperMetaData=NULL
SuperMetaData<-matrix(NA,nrow=1000,ncol=11)
SuperMetaData<-as.data.frame(SuperMetaData)
names(SuperMetaData)=c("species","method","originalFidhId","DepNum","MeanAz","Rc","R_TA","KappaHeading","est_Kapp_TA","Quant", "Ray_Pval")

##Caesio_cuning - example
DataCaesio<-read.csv('Caesio_cuning.csv')# orientation trial bearings data
indFish<-DataCaesio$Fish..[!duplicated(DataCaesio$Fish..)]#get vector of individual trials/larvae
DataCaesioMeta<-matrix(NA,nrow=length(indFish),ncol=8)#create a dataframe per species
DataCaesioMeta<-as.data.frame(DataCaesioMeta)
names(DataCaesioMeta)=c("originalFidhId","DepNum","MeanAz","Rc","KappaHeading","est_Kapp_TA","Quant", "Ray_Pval")
DataCaesioMeta$originalFidhId=indFish#assign individual trials/larvae as rows

for (i in 1:length(indFish)){ #run through the trials and compute statistics at the individual level
  #CRW-von Mises method
  tempData=NULL # define data of the individual
  tempData$headings=DataCaesio$Bearing[which(DataCaesio$Fish..==indFish[i])] # bearing data of the individual
  if(length(tempData$headings)>20){
    tempData$TA=NA
    tempData$TA[2:length(tempData$headings)]=diff(tempData$headings) # turning angles of the individual
    tempData$TA<-as.circular(tempData$TA, type="angles",
                             units="degrees",template="geographics",
                             zero=0, rotation="clock")
    tempData$headings<-as.circular(tempData$headings, type="angles",
                                   units="degrees",template="geographics",
                                   zero=0, rotation="clock")
    vm<-mle.vonmises(tempData$headings) #estimate Von-Mises dsitribution kappa parameter for bearings
    DataCaesioMeta$KappaHeading[i]<-vm$kappa
    ray<-rayleigh.test(tempData$headings)#compute Rayleigh's test for the bearings sequence
    DataCaesioMeta$Ray_Pval[i]=ray$p.value#record p-value of the Rayleigh's test 
    
    vm_ta<-mle.vonmises(tempData$TA)#estimate Von-Mises dsitribution kappa parameter for turning angles
    DataCaesioMeta$est_Kapp_TA[i]<-vm_ta$kappa
    DataCaesioMeta$MeanAz[i]<-mean.circular(tempData$headings)#compute the mean bearing
    DataCaesioMeta$Rc[i]<-rho.circular(tempData$headings)#compute the R of the bearings
    DataCaesioMeta$R_TA[i]<-rho.circular(tempData$TA[2:length(tempData$headings)])#compute the R of the turning angles
    DataCaesioMeta$DepNum[i]=i#record the trial's number 
    
    #### simulated vs. observed Rhos CRW-resampling method (CRW-r)
    newDirVec=NULL #temporary variable for virtual headings sequence based on resampled turning angles
    rhoVec=NULL #vector of Rs computed on virtual headings sequence based on resampled turning angles
    testTA<-tempData$TA #get the empirical turning angles of the trial
    for (iSim1 in 1:100){
      samp=sample(testTA[2:length(testTA)],replace = FALSE)#resample the empirical turning angles without replacement
      newDirVec=cumsum(c(tempData$headings[1],samp))#compute virtual bearings sequence
      newDirVec=newDirVec %% 360#compute bearings sequence
      newDirVec<- as.circular(newDirVec, type="angles", #define variable as circular
                              units="degrees",template="geographics",
                              zero=0, rotation="clock")
      rhoVec[iSim1]=rho.circular(newDirVec,na.rm = T)#compute R of virtual bearings sequence
    }
    Qvec=quantile(rhoVec,  probs = c(1:100, NA)/100)#compute the 1-100 quantiles of all Rs obtained from the virual bearings sequences
    Qvec=Qvec[!is.na(Qvec)]#remove NAs
    
    quantDel=abs(DataCaesioMeta$Rc[i]-Qvec)#find the quantile of the observed R
    quantDel<-quantDel[!is.na(quantDel)]
    Q<-which.min(quantDel)
    DataCaesioMeta$Quant[i]=Q[[1]]#find the quantile of the observed R
    
    quantDel2=abs(rhoVec[iSim1]-Qvec) #computing the the null distribution of quantiles under a randomly sampled sequence
    quantDel2<-quantDel2[!is.na(quantDel2)]
    Q2<-which.min(quantDel2)
    DataCaesioMeta$Quant_null[i]=Q2[[1]]
    ####
  }
}
#record all information in sepcies specific meta-dataframe
DataCaesioMeta<-DataCaesioMeta[complete.cases(DataCaesioMeta$MeanAz),]
DataCaesioMeta<-DataCaesioMeta[which(DataCaesioMeta$Ray_Pval<0.05),] #keep only directional trials
#record all information in on general meta-dataframe
SuperMetaData$species[1:length(DataCaesioMeta$Rc)]="Caesio_cuning"
SuperMetaData$method[1:length(DataCaesioMeta$Rc)]="Following"
SuperMetaData$originalFidhId[1:length(DataCaesioMeta$Rc)]=DataCaesioMeta$originalFidhId
SuperMetaData$DepNum[1:length(DataCaesioMeta$Rc)]=DataCaesioMeta$DepNum
SuperMetaData$MeanAz[1:length(DataCaesioMeta$Rc)]=DataCaesioMeta$MeanAz
SuperMetaData$Rc[1:length(DataCaesioMeta$Rc)]=DataCaesioMeta$Rc
SuperMetaData$R_TA[1:length(DataCaesioMeta$Rc)]=DataCaesioMeta$R_TA
SuperMetaData$KappaHeading[1:length(DataCaesioMeta$Rc)]=DataCaesioMeta$KappaHeading
SuperMetaData$est_Kapp_TA[1:length(DataCaesioMeta$Rc)]=DataCaesioMeta$est_Kapp_TA
SuperMetaData$Quant[1:length(DataCaesioMeta$Rc)]=DataCaesioMeta$Quant
SuperMetaData$Ray_Pval[1:length(DataCaesioMeta$Rc)]=DataCaesioMeta$Ray_Pval
SuperMetaData$Quant_null[1:length(DataCaesioMeta$Rc)]=DataCaesioMeta$Quant_null

##########################Here we apply the same protocol for the rest of the species

SuperMetaData<-SuperMetaData[complete.cases(SuperMetaData$Rc),]#after inserting information from all species we keep only the data and remove the empty lines

########## plotting following data#############
load("Data_21_step.RData")

#crw

Rvec_ta_21<-Data_21_step[[1]] #load CRW-VM null Rho values of turning angles
Rvec_traj_21<-Data_21_step[[2]] #load CRW-VM null Rho values of bearings


SuperMetaData$Steps_Num=21 #Scuba-following method
SuperMetaData$Steps_Num[which(SuperMetaData$method=="DISC")]=180#Main DISC
SuperMetaData$Steps_Num[which(SuperMetaData$species=="Chromis_atripectoralis_ind")]=90#Chromis_Atrip.. irisson et al. 2015 c("Chromis_atripectoralis_ind","Chromis_atripectoralis_group")
SuperMetaData$Steps_Num[which(SuperMetaData$species=="Chromis_atripectoralis_group")]=90#Chromis_Atrip.. irisson et al. 2015 c("Chromis_atripectoralis_ind","Chromis_atripectoralis_group")
SuperMetaData$Steps_Num[which(SuperMetaData$species=="Premnas_biaculeatus")]=300#Berenshtein et al. 2012

###computing the delta Rh (from CRW expected)
fit_21<-smooth.spline(Rvec_ta_21,Rvec_traj_21,df=16) #16 degrees of freedom 

###########
#21
dim(Rvec_traj_21)
Q_21=NULL#upper confidence interval band
lower_21=NULL#lower confidence interval band
mid_21=NULL#median confidence interval band
mid_TA_21=NULL#vector of CRW-VM TA values (X-axis)
Q_21_05=Q_21_95=Q_21_01=Q_21_1=Q_21_2=Q_21_3=Q_21_4=Q_21_99=Q_21_9=Q_21_8=Q_21_7=Q_21_6=Q_21_5=NULL #define CRW-VM quantile vectors
for (i in 1:dim(Rvec_traj_21)[2]){
  Q_21_99[i]=quantile(Rvec_traj_21[,i],0.99) #compute quantile vector based on the desired quantile
  Q_21_95[i]=quantile(Rvec_traj_21[,i],0.95)
  Q_21_9[i]=quantile(Rvec_traj_21[,i],0.90)
  Q_21_8[i]=quantile(Rvec_traj_21[,i],0.80)
  Q_21_7[i]=quantile(Rvec_traj_21[,i],0.70)
  Q_21_6[i]=quantile(Rvec_traj_21[,i],0.60)
  Q_21_5[i]=quantile(Rvec_traj_21[,i],0.50)
  Q_21_4[i]=quantile(Rvec_traj_21[,i],0.40)
  Q_21_3[i]=quantile(Rvec_traj_21[,i],0.30)
  Q_21_2[i]=quantile(Rvec_traj_21[,i],0.20)
  Q_21_1[i]=quantile(Rvec_traj_21[,i],0.10)
  Q_21_05[i]=quantile(Rvec_traj_21[,i],0.05)
  Q_21_01[i]=quantile(Rvec_traj_21[,i],0.01)
  lower_21[i]=quantile(Rvec_traj_21[,i],0.1)
  mid_TA_21[i]=quantile(Rvec_ta_21[,i],0.5)
  
}

for (i in 1:dim(Rvec_ta_21)[2]){#vector of CRW-VM TA values (X-axis)
  mid_TA_21[i]=quantile(Rvec_ta_21[,i],0.5) 
}


#############################################applying Quant-CRW-VM
###########2D linear interpolation to obtain the CRW-VM quantiles
#Nobs=21 smooth the quantile vectors
fit_21_01<-smooth.spline(mid_TA_21,Q_21_01,df=16) #16 degrees of freedom 
fit_21_05<-smooth.spline(mid_TA_21,Q_21_05,df=16) #16 degrees of freedom 
fit_21_10<-smooth.spline(mid_TA_21,Q_21_1,df=16)  
fit_21_20<-smooth.spline(mid_TA_21,Q_21_2,df=16)  
fit_21_30<-smooth.spline(mid_TA_21,Q_21_3,df=16)  
fit_21_40<-smooth.spline(mid_TA_21,Q_21_4,df=16)  
fit_21_50<-smooth.spline(mid_TA_21,Q_21_5,df=16)  
fit_21_60<-smooth.spline(mid_TA_21,Q_21_6,df=16)  
fit_21_70<-smooth.spline(mid_TA_21,Q_21_7,df=16)  
fit_21_80<-smooth.spline(mid_TA_21,Q_21_8,df=16)  
fit_21_90<-smooth.spline(mid_TA_21,Q_21_9,df=16)  
fit_21_95<-smooth.spline(mid_TA_21,Q_21_95,df=16)  
fit_21_99<-smooth.spline(mid_TA_21,Q_21_99,df=16)  

data2d_interp<-matrix(NA,nrow=length(fit_21_01$x), ncol=15) #create matrix for 2-D interpolation
data2d_interp[,1]=mid_TA_21
data2d_interp[,2]=fit_21_01$y
data2d_interp[,3]=fit_21_10$y
data2d_interp[,4]=fit_21_20$y
data2d_interp[,5]=fit_21_30$y
data2d_interp[,6]=fit_21_40$y
data2d_interp[,7]=fit_21_50$y
data2d_interp[,8]=fit_21_60$y
data2d_interp[,9]=fit_21_70$y
data2d_interp[,10]=fit_21_80$y
data2d_interp[,11]=fit_21_90$y
data2d_interp[,12]=fit_21_95$y
data2d_interp[,13]=fit_21_99$y
data2d_interp[,14]=seq(0.9,1,length.out = length(fit_21_99$y))#max 100% quantile
data2d_interp[,15]=seq(0,0.01,length.out = length(fit_21_99$y))#min 1% quantile

data2d_interp<-as.data.frame(data2d_interp)
names(data2d_interp)=c("TA","01","10","20","30","40","50","60","70","80","90","95","99","100","0")#,"100","0"


data2d_interp2=melt(data2d_interp,id.vars=c("TA")) #re-arrange the data so that it would be prepared for interpolation
data2d_interp2$variable2<-as.numeric(as.character(data2d_interp2$variable))

names(data2d_interp2)=c("R_TA","Quant_name","R_c","Qaunt_num")

## linear interpolation
meta.li <- interp(data2d_interp2$R_TA, data2d_interp2$R_c, data2d_interp2$Qaunt_num)
li.zmin <- min(meta.li$z,na.rm=TRUE)
li.zmax <- max(meta.li$z,na.rm=TRUE)
breaks <- pretty(c(li.zmin,li.zmax),10)
colors <- heat.colors(length(breaks)-1)

meta<-data2d_interp2
## increase smoothness (using finer grid):
names(meta)
meta.smooth <-
  with(meta, interp(R_TA, R_c, Qaunt_num, nx=100, ny=100))
si.zmin <- min(meta.smooth$z,na.rm=TRUE)
si.zmax <- max(meta.smooth$z,na.rm=TRUE)
breaks <- pretty(c(si.zmin,si.zmax),10)
colors <- heat.colors(length(breaks)-1)

#plot the intepolated data 
# image  (meta.smooth, main = "interp(<meta data>, *) on finer grid",
#         breaks=breaks, col=colors)
# contour(meta.smooth, add = TRUE, levels=breaks, col = "thistle")
# points(meta$R_TA,meta$R_c, pch = 3, cex = 2, col = "blue")


#################################inserting the CRW-VM quantile data to the meta data frame
SuperMetaData$Qunat_CRW_VM=NA
for (i in 1:length(SuperMetaData$species)){
  if (SuperMetaData$Steps_Num[i]==21){
    meta_lin_temp <- with(meta,interp(R_TA,R_c,Qaunt_num,SuperMetaData$R_TA[i],SuperMetaData$Rc[i],linear = FALSE, extrap = TRUE))
    SuperMetaData$Qunat_CRW_VM[i]=meta_lin_temp$z
    print(i)
  }
}
SuperMetaData$Qunat_CRW_VM[SuperMetaData$Qunat_CRW_VM>100]=100 #bound the quantiles between 1 and 100
SuperMetaData$Qunat_CRW_VM[SuperMetaData$Qunat_CRW_VM<1]=1

###########manual correction of quantiles after visual inspection
id=which(SuperMetaData$Qunat_CRW_VM==100)
SuperMetaData$Qunat_CRW_VM[id]=75
id2=which(SuperMetaData$Qunat_CRW_VM==1)
SuperMetaData$Qunat_CRW_VM[id2]=100

#########################plotting
##plotting CRW baseline
SuperMetaDataFollowing=SuperMetaData[SuperMetaData$method=="Following",]

#plotting crosses
spVec=SuperMetaData$species[!duplicated(SuperMetaData$species)] #species vector
spVec=spVec[complete.cases(spVec)]

spVecFollowing=SuperMetaDataFollowing$species[!duplicated(SuperMetaDataFollowing$species)]#species vector for the following experiment
spVecFollowing=spVecFollowing[complete.cases(spVecFollowing)]#remove NAs 

colorVec=c("#81B8D9", "#9E43E6", "#9A729C", "#78E0C9", "#DEB2D6", "#8486DE", "#D4DBCF", "#C5DA99", "#DA64D0", "#D6DF4F", "#D6A066","#E26474", "#70DF71")

par(mfrow=c(1,2))

#############Quantile Quality Control and visual inspection
plot(c(0,1),c(0,1),xlim=c(0.2,1),ylim=c(0.2,1),pch=20,cex=0.5,xlab="R_d_theta",ylab="R_theta")
yy=colMeans(Rvec_traj_21)
xx=colMeans(Rvec_ta_21)

#plot the CRW-VM quantiles
lines(fit_21_05$x,fit_21_05$y, col="grey",lwd=3)
lines(fit_21_10$x,fit_21_10$y, col="grey")
lines(fit_21_20$x,fit_21_20$y, col="grey")
lines(fit_21_30$x,fit_21_30$y, col="grey")
lines(fit_21_40$x,fit_21_40$y, col="grey")
lines(fit_21_50$x,fit_21_50$y, col="grey")
lines(fit_21_60$x,fit_21_60$y, col="grey")
lines(fit_21_70$x,fit_21_70$y, col="grey")
lines(fit_21_80$x,fit_21_80$y, col="grey")
lines(fit_21_90$x,fit_21_90$y, col="grey")
lines(fit_21_95$x,fit_21_95$y, col="grey",lwd=3)

fit_21_mean<-smooth.spline(mid_TA_21,colMeans(Rvec_traj_21),df=16) #16 degrees of freedom 
lines(fit_21_mean$x,fit_21_mean$y, col="blue",lwd=4)#plot the smoothed vector of CRW-VM R_thetha means

#delta Rc - ditance from CRW curve
SP_DataFollowing<-matrix(0,nrow=length(spVecFollowing),ncol=5)
SP_DataFollowing<-as.data.frame(SP_DataFollowing)
names(SP_DataFollowing)<-c("Species","mean_R_TA","mean_Rc","Rc_expected_CRW","Delta_Rc")
SP_DataFollowing$Species=spVecFollowing

# rankVec<-(0.25+round(rank(SP_DataFollowing$mean_Rc)/length(SP_DataFollowing$mean_Rc),2))/(max((0.2+round(rank(SP_DataFollowing$mean_Rc)/length(SP_DataFollowing$mean_Rc),2))))
for (i in 1:length(spVecFollowing)){
#compute error bars based on 95% Confidence Intervals
  Following_TA_ci<- qnorm(0.975)*sd(SuperMetaDataFollowing$R_TA[which(SuperMetaDataFollowing$species==spVecFollowing[i])])/sqrt(length(SuperMetaDataFollowing$R_TA[which(SuperMetaDataFollowing$species==spVecFollowing[i])]))
  Following_Rc_ci<- qnorm(0.975)*sd(SuperMetaDataFollowing$Rc[which(SuperMetaDataFollowing$species==spVecFollowing[i])])/sqrt(length(SuperMetaDataFollowing$Rc[which(SuperMetaDataFollowing$species==spVecFollowing[i])]))
  Following_meanRc<-mean(SuperMetaDataFollowing$Rc[which(SuperMetaDataFollowing$species==spVecFollowing[i])])
  Following_meanTA<-mean(SuperMetaDataFollowing$R_TA[which(SuperMetaDataFollowing$species==spVecFollowing[i])])
  text(SuperMetaDataFollowing$R_TA[which(SuperMetaDataFollowing$species==spVecFollowing[i])],SuperMetaDataFollowing$Rc[which(SuperMetaDataFollowing$species==spVecFollowing[i])],round(SuperMetaDataFollowing$Qunat_CRW_VM[which(SuperMetaDataFollowing$species==spVecFollowing[i])]),col=colorVec[i])
  points(SuperMetaDataFollowing$R_TA[which(SuperMetaDataFollowing$species==spVecFollowing[i])],SuperMetaDataFollowing$Rc[which(SuperMetaDataFollowing$species==spVecFollowing[i])],pch=17,col=colorVec[i],cex=0.5)
  SuperMetaDataFollowing$Delta_Rc[which(SuperMetaDataFollowing$species==spVecFollowing[i])]
  SP_DataFollowing$mean_R_TA[which(SP_DataFollowing$Species==spVecFollowing[i])]= Following_meanTA
  SP_DataFollowing$mean_Rc[which(SP_DataFollowing$Species==spVecFollowing[i])]= Following_meanRc
  SP_DataFollowing$Rc_expected_CRW[which(SP_DataFollowing$Species==spVecFollowing[i])]=approx(fit_21$x, fit_21$y, Following_meanTA)[[2]]
}
SP_DataFollowing$Delta_Rc=SP_DataFollowing$mean_Rc-SP_DataFollowing$Rc_expected_CRW

###

points(fit_21_50$x,fit_21_mean$y,col="yellow",pch=19,cex=0.5)
###########
#############Crosses plot
plot(c(0,1),c(0,1),xlim=c(0.2,1),ylim=c(0.2,1),pch=20,cex=0.5,xlab="R_d_theta",ylab="R_theta")


yy=colMeans(Rvec_traj_21)
xx=colMeans(Rvec_ta_21)
length(Q_21)
fit_21_01<-smooth.spline(mid_TA_21,Q_21_01,df=16) #16 degrees of freedom for the quantiles smoothing
fit_21_05<-smooth.spline(mid_TA_21,Q_21_05,df=16)  
fit_21_10<-smooth.spline(mid_TA_21,Q_21_1,df=16)  
fit_21_20<-smooth.spline(mid_TA_21,Q_21_2,df=16)  
fit_21_30<-smooth.spline(mid_TA_21,Q_21_3,df=16)  
fit_21_40<-smooth.spline(mid_TA_21,Q_21_4,df=16)  
fit_21_50<-smooth.spline(mid_TA_21,Q_21_5,df=16)  
fit_21_60<-smooth.spline(mid_TA_21,Q_21_6,df=16)  
fit_21_70<-smooth.spline(mid_TA_21,Q_21_7,df=16)  
fit_21_80<-smooth.spline(mid_TA_21,Q_21_8,df=16)  
fit_21_90<-smooth.spline(mid_TA_21,Q_21_9,df=16)  
fit_21_95<-smooth.spline(mid_TA_21,Q_21_95,df=16)  
fit_21_99<-smooth.spline(mid_TA_21,Q_21_99,df=16)  


lines(fit_21_05$x,fit_21_05$y, col="grey",lwd=3)
lines(fit_21_10$x,fit_21_10$y, col="grey")
lines(fit_21_20$x,fit_21_20$y, col="grey")
lines(fit_21_30$x,fit_21_30$y, col="grey")
lines(fit_21_40$x,fit_21_40$y, col="grey")
lines(fit_21_50$x,fit_21_50$y, col="grey")
lines(fit_21_60$x,fit_21_60$y, col="grey")
lines(fit_21_70$x,fit_21_70$y, col="grey")
lines(fit_21_80$x,fit_21_80$y, col="grey")
lines(fit_21_90$x,fit_21_90$y, col="grey")
lines(fit_21_95$x,fit_21_95$y, col="grey",lwd=3)

fit_21_mean<-smooth.spline(mid_TA_21,colMeans(Rvec_traj_21),df=16) #16 degrees of freedom 

#delta Rc - ditance from CRW curve
SP_DataFollowing<-matrix(0,nrow=length(spVecFollowing),ncol=5)
SP_DataFollowing<-as.data.frame(SP_DataFollowing)
names(SP_DataFollowing)<-c("Species","mean_R_TA","mean_Rc","Rc_expected_CRW","Delta_Rc")
SP_DataFollowing$Species=spVecFollowing
#plot the crosses
for (i in 1:length(spVecFollowing)){
  Following_TA_ci<- qnorm(0.975)*sd(SuperMetaDataFollowing$R_TA[which(SuperMetaDataFollowing$species==spVecFollowing[i])])/sqrt(length(SuperMetaDataFollowing$R_TA[which(SuperMetaDataFollowing$species==spVecFollowing[i])])) #compute CIs
  Following_Rc_ci<- qnorm(0.975)*sd(SuperMetaDataFollowing$Rc[which(SuperMetaDataFollowing$species==spVecFollowing[i])])/sqrt(length(SuperMetaDataFollowing$Rc[which(SuperMetaDataFollowing$species==spVecFollowing[i])])) #compute CIs
  Following_meanRc<-mean(SuperMetaDataFollowing$Rc[which(SuperMetaDataFollowing$species==spVecFollowing[i])])
  Following_meanTA<-mean(SuperMetaDataFollowing$R_TA[which(SuperMetaDataFollowing$species==spVecFollowing[i])])
  lines(c(Following_meanTA+Following_TA_ci,Following_meanTA-Following_TA_ci),c(Following_meanRc,Following_meanRc),pch=17,col=colorVec[i],lwd = 3)
  lines(c(Following_meanTA,Following_meanTA),c(Following_meanRc+Following_Rc_ci,Following_meanRc-Following_Rc_ci),pch=17,col=colorVec[i],lwd = 3)
  SuperMetaDataFollowing$Delta_Rc[which(SuperMetaDataFollowing$species==spVecFollowing[i])]
  SP_DataFollowing$mean_R_TA[which(SP_DataFollowing$Species==spVecFollowing[i])]= Following_meanTA
  SP_DataFollowing$mean_Rc[which(SP_DataFollowing$Species==spVecFollowing[i])]= Following_meanRc
  SP_DataFollowing$Rc_expected_CRW[which(SP_DataFollowing$Species==spVecFollowing[i])]=approx(fit_21$x, fit_21$y, Following_meanTA)[[2]]
}
SP_DataFollowing$Delta_Rc=SP_DataFollowing$mean_Rc-SP_DataFollowing$Rc_expected_CRW
rankVec<-(0.3+round(rank(SP_DataFollowing$mean_Rc)/length(SP_DataFollowing$mean_Rc),2))/(max((0.3+round(rank(SP_DataFollowing$mean_Rc)/length(SP_DataFollowing$mean_Rc),2))))

#plot the dotted line connecting between species name and the center of the cross
for (i in 1:length(spVecFollowing)){
  xxx<-c(0.35,mean(SuperMetaDataFollowing$R_TA[which(SuperMetaDataFollowing$species==spVecFollowing[i])]))
  yyy<-c(rankVec[i],mean(SuperMetaDataFollowing$Rc[which(SuperMetaDataFollowing$species==spVecFollowing[i])]))
  lines(xxx,yyy,lty="dotted",col=colorVec[i])
  name<-gsub("_"," ",spVecFollowing[i])
  text(0.35, rankVec[i],name, col=colorVec[i],font=3,cex=1)
}

lines(fit_21_mean$x,fit_21_mean$y, col="blue",lwd=4)#plot the means line
points(fit_21_50$x,fit_21_mean$y,col="yellow",pch=19,cex=0.5)#plot the points of mean CRW-VM theta ~ CRW-VM TA 
